# Supplementary material for: The Role of Myofunctional Therapy in Treating Sleep-Disordered Breathing: A State-of-the-Art Review
Source: Int J Environ Res Public Health. 2021 Jul 8;18(14):7291. doi: 10.3390/ijerph18147291 (PMC8306407; doi:10.3390/ijerph18147291)
Supplement: Supplementary file 1 [file ijerph-18-07291-s001.zip]

Archive with 1 entries (1 files):
- ijerph-1285928-supplementary.pdf
